# Supplementary material for: Impact of Nitric Oxide-Release Kinetics on Antifungal Activity
Source: J Fungi (Basel). 2024 Apr 24;10(5):308. doi: 10.3390/jof10050308 (PMC11121837; doi:10.3390/jof10050308)
Supplement: Supplementary file 1 [file jof-10-00308-s001.zip]

Archive with 1 entries (1 files):
- jof-2941720-supplementary.pdf
